# Supplementary material for: Controlled formation of three-dimensional cavities during lateral epitaxial growth
Source: Nat Commun. 2024 Mar 13;15:2247. doi: 10.1038/s41467-024-46222-x (PMC10933262; doi:10.1038/s41467-024-46222-x)
Supplement: Supplementary file 6 — Source Data [file 41467_2024_46222_MOESM6_ESM.xlsx]

## Sheet: Figure 3d
Figure 3d
	Profile A			Prolile B
	R1	Z1		R1	Z1
	3.48915	0		7.56011	0.371174
	3.40144	0.115979		7.55814	0.375144
	3.35202	0.182784		7.59	0.313925
	3.2776	0.281696		7.65687	0.185587
	3.21596	0.36466		7.66159	0.176943
	3.15362	0.44716		7.75905	0
	3.07946	0.546534		7.46933	0.556703
	1.952	2.16403		7.30414	0.92772
	1.88571	2.28444		7.27123	1.00968
	1.83551	2.38529		7.36265	0.791114
	1.81	2.43447		7.38384	0.742211
	1.7842	2.48984		7.45851	0.579954
	1.96697	2.13786		7.23064	1.11319
	2.06312	1.97689		7.0909	1.5173
	1.98799	2.10332		7.10089	1.48391
	2.10296	1.91189		7.10446	1.47314
	2.1633	1.8184		7.16266	1.29855
	2.26204	1.66974		7.18514	1.23698
	3.03006	0.612151		7.045	1.6693
	2.94321	0.728239		7.03085	1.72111
	2.90607	0.778302		6.99492	1.85451
	2.80851	0.909235		6.96432	1.98038
	2.78227	0.944757		6.9501	2.03972
	2.6743	1.09024		6.92249	2.16898
	2.65874	1.11172		6.91088	2.22494
	2.53565	1.27983		6.87914	2.40984
	2.52632	1.29307		6.85906	2.54463
	2.4001	1.47011		6.90576	2.25288
	2.39541	1.47695		6.85169	2.59469
	2.26824	1.66034		6.84337	2.67134
	2.26639	1.6632		6.83098	2.77937
	1.58323	3.269		6.80475	3.10571
	1.59386	3.13441		6.81332	2.96374
	1.67767	2.76055		6.82391	2.85429
	1.69511	2.71614		6.80228	3.14813
	1.66933	2.78586		6.80081	3.18396
	1.62723	2.94271		6.79589	3.33256
	1.60785	3.0356		6.79658	3.51647
	1.74534	2.57888		6.79743	3.54736
	1.68999	3.88843		6.79627	3.48773
	1.68325	3.86943		6.802	3.70039
	1.59222	3.49072		6.81062	3.83158
	1.58356	3.34949		6.81401	3.88433
	1.62946	3.69618		6.83804	4.14914
	1.60819	3.59374		6.82865	4.06751
	1.70215	3.91473		6.8197	3.95282
	1.89007	4.2895		6.85011	4.25096
	1.96594	4.41205		6.87208	4.41128
	1.86123	4.24513		6.87534	4.43463
	1.76889	4.07083		6.94517	4.79286
	1.83185	4.1916		6.98023	4.94315
	2.07934	4.57192		6.93031	4.72245
	2.08098	4.57438		6.90803	4.61373
	2.20337	4.73232		6.87773	4.44814
	2.08379	4.57811		6.98689	4.97183
	2.26934	4.80911		6.99027	4.98493
	2.3333	4.88654		7.05987	5.23872
	2.65072	5.2255		7.03482	5.15266
	2.75042	5.32609		7.13647	5.48112
	2.60648	5.1821		7.08868	5.33458
	2.48552	5.05485		7.14851	5.51696
	2.46026	5.02749		7.20172	5.66729
	2.46728	5.0354		7.21609	5.70839
	2.84051	5.41268		7.21978	5.71815
	3.04639	5.60683		7.31074	5.94883
	3.11694	5.67043		7.28979	5.89777
	3.19854	5.74404		7.36977	6.08741
	3.02937	5.59085		7.40762	6.17177
	2.89726	5.46776		7.46894	6.30413
	3.21819	5.76113		7.51009	6.38878
	3.35341	5.88085		7.61661	6.59722
	3.40645	5.92611		7.67131	6.69878
	3.59372	6.08538		7.56918	6.50634
	3.6686	6.14812		7.84974	7.0072
	3.51029	6.01524		7.84691	7.00258
	3.78229	6.24128		7.83865	6.98864
	3.83145	6.28185		7.75703	6.85078
	3.97171	6.39483		7.72994	6.8033
	4.16177	6.54606		7.91625	7.11289
	4.16605	6.54943		7.97102	7.1999
	3.99662	6.41486		7.97436	7.20504
	4.33524	6.68039		8.05954	7.33345
	4.20123	6.57679		8.11086	7.40713
	4.35093	6.69234		8.14955	7.46348
	4.50598	6.81043		8.33497	7.71953
	4.54007	6.836		8.31759	7.69689
	4.6792	6.94071		8.2931	7.66357
	4.72894	6.97756		8.23264	7.58092
	4.85198	7.06848		8.18985	7.51979
	4.91716	7.11612		8.44181	7.85917
	5.02604	7.19551		8.46944	7.8944
	5.10539	7.25273		8.53693	7.97882
	5.20079	7.32156		8.55425	8.00028
	5.2924	7.38683		8.63473	8.09807
	5.37568	7.44596		8.64017	8.10462
	5.47972	7.51919		8.64959	8.11555
	5.55173	7.56968		8.74066	8.22152
	5.66706	7.64984		8.82038	8.3122
	5.72771	7.69193		8.84215	8.33702
	5.85413	7.77876		8.87528	8.37396
	5.90482	7.81343		8.93593	8.441
	6.04222	7.90668		8.98941	8.49836
	6.08302	7.93425		9.19918	8.71791
	6.23029	8.03302		9.2181	8.73679
	6.2621	8.0543		9.32945	8.84846
	6.4195	8.15855		9.18937	8.70781
	6.44334	8.17427		9.07063	8.58508
	6.60972	8.28317		9.484	8.99811
	6.62567	8.29355		9.53706	9.0483
	6.79989	8.40622		9.41457	8.93146
	6.8089	8.41202		9.40649	8.9236
	7.18059	8.64773		9.39206	8.90937
	7.35718	8.75766		9.60506	9.11144
	7.1733	8.64319		9.65135	9.1539
	6.99265	8.52932		9.68404	9.18394
	6.99045	8.52793		9.73743	9.23233
	6.99054	8.52799		9.81202	9.30008
	7.37068	8.766		9.82373	9.31039
	7.74405	8.99397		9.98552	9.44797
	7.92012	9.09956		9.83804	9.32287
	7.73135	8.98633		10.098	9.54201
	7.55736	8.88069		10.2971	9.70277
	7.54371	8.87236		10.1464	9.58235
	7.93096	9.106		10.3056	9.70957
	8.12862	9.22282		10.6006	9.9396
	8.12442	9.22037		10.6841	10.0032
	8.12415	9.22021		10.7453	10.049
	8.31794	9.33312		10.53	9.88575
	8.33092	9.34067		10.4534	9.82721
	8.51146	9.4444		10.3111	9.71399
	8.53859	9.45989		10.8904	10.1524
	8.70292	9.553		10.9544	10.1977
	8.7406	9.5743		10.8087	10.0945
	8.89296	9.65941		11.197	10.3651
	8.94407	9.68789		11.1589	10.339
	9.08306	9.76443		11.041	10.2587
	9.15197	9.8021		11.2361	10.3913
	9.62469	10.0562		11.3256	10.4521
	9.54649	10.0148		11.4473	10.5324
	9.4462	9.9612		11.4559	10.5381
	9.34854	9.90878		11.467	10.5453
	9.26785	9.86512		11.6008	10.6317
	9.77038	10.1324		11.6958	10.6911
	9.77165	10.133		11.7603	10.7312
	9.76849	10.1314		11.8956	10.8141
	9.93532	10.2175		11.9311	10.8356
	9.98305	10.2419		12.079	10.9238
	10.1004	10.3018		11.9203	10.8292
	10.1717	10.3377		12.1617	10.9723
	10.2848	10.3948		12.4062	11.1123
	10.331	10.4179		12.2442	11.0202
	10.4581	10.481		12.5862	11.2125
	10.5131	10.508		12.4351	11.1284
	10.6279	10.5642		12.4146	11.117
	10.9141	10.7021		12.6415	11.2426
	10.9251	10.7074		12.7532	11.3037
	10.8927	10.6919		12.8562	11.3584
	10.771	10.6334		13.1178	11.4951
	10.7079	10.6033		12.9333	11.3989
	11.0927	10.7866		13.1323	11.5025
	11.1155	10.7973		13.441	11.6559
	11.1986	10.836		13.4265	11.6488
	11.2457	10.8581		13.2822	11.5779
	11.2588	10.8641		13.2787	11.5762
	11.3763	10.9185		13.2372	11.5554
	11.4399	10.9476		13.4747	11.6721
	11.5485	10.9977		13.5926	11.7283
	11.6578	11.0471		13.6856	11.7726
	11.8685	11.1418		13.7309	11.7941
	11.894	11.1531		13.7863	11.8193
	11.7214	11.0757		13.849	11.8482
	12.0696	11.23		14.3652	12.0812
	11.9942	11.1972		14.3627	12.08
	12.0895	11.2386		14.189	12.0029
	12.2459	11.306		14.0591	11.9447
	12.3111	11.3337		14.0154	11.9252
	12.4288	11.3838		13.9494	11.8946
	12.5271	11.4251		14.3669	12.0819
	12.6099	11.4596		14.5414	12.1557
	12.7314	11.5098		14.6406	12.197
	12.7918	11.5346		14.7181	12.2292
	12.9351	11.5928		14.8636	12.2889
	12.9823	11.612		14.8947	12.3016
	13.4316	11.7899		14.9106	12.308
	13.3023	11.7394		15.1889	12.418
	13.2717	11.7274		15.0752	12.3737
	13.1419	11.676		15.4388	12.5134
	13.1118	11.664		15.3894	12.4944
	13.4932	11.8138		15.2566	12.4443
	13.5655	11.8418		15.9988	12.7206
	13.6377	11.8693		15.9078	12.6877
	13.6872	11.8881		15.8139	12.6533
	13.7384	11.9071		15.761	12.6341
	13.8092	11.9339		15.4662	12.5237
	14.3376	12.1293		15.6263	12.5847
	14.1869	12.0745		16.3382	12.8366
	14.1548	12.0626		16.3527	12.8415
	14.1366	12.0559		16.3759	12.8493
	13.8823	11.9612		16.0497	12.7382
	13.9812	11.9986		16.1757	12.7811
	14.4138	12.1563		16.5396	12.9038
	14.5197	12.1935		16.9476	13.0359
	14.672	12.2468		17.0179	13.058
	14.702	12.2572		16.8618	13.0085
	14.7755	12.2827		16.706	12.9583
	14.8831	12.3197		16.7481	12.9719
	14.9255	12.3342		16.6739	12.9479
	15.192	12.4235		17.06	13.0711
	15.0696	12.3828		17.1419	13.0961
	15.4437	12.5056		17.2237	13.121
	15.4123	12.4953		17.2868	13.1401
	15.2563	12.4447		17.4488	13.1885
	16.0169	12.6897		17.4715	13.1952
	16.0124	12.6883		17.6035	13.2337
	15.8279	12.6294		17.6754	13.2548
	15.741	12.6021		17.7505	13.2762
	15.4578	12.5101		17.8601	13.3073
	15.6362	12.5688		17.9372	13.3288
	16.298	12.7738		18.0338	13.3556
	16.3783	12.7976		18.2385	13.4108
	16.5276	12.8418		18.164	13.391
	16.019	12.6904		18.4352	13.4629
	16.1976	12.7438		18.4424	13.4648
	16.561	12.8517		18.4608	13.4693
	16.8771	12.9425		18.6311	13.5127
	16.9271	12.9565		19.1417	13.6403
	17.0343	12.9868		19.2138	13.6577
	16.845	12.9334		19.0191	13.6109
	16.72	12.8977		18.9692	13.5985
	16.5844	12.8585		18.8252	13.5627
	17.161	13.0218		18.6994	13.5303
	17.2841	13.0555		19.243	13.6645
	17.3287	13.0677		19.4052	13.7026
	17.1585	13.0211		19.5202	13.7293
	17.1591	13.0213		19.5964	13.7469
	17.4465	13.0995		19.7635	13.7852
	17.5207	13.1191		19.7876	13.7905
	17.6487	13.1526		19.977	13.8299
	17.6707	13.1583		20.0824	13.8524
	17.7351	13.1747		19.799	13.793
	17.821	13.1971		20.1661	13.8702
	17.8465	13.2037		20.3304	13.9025
	18.0115	13.2454		20.3552	13.9074
	18.0195	13.2474		20.889	14.0142
	18.0524	13.2555		20.9223	14.0206
	18.2237	13.2988		20.7333	13.9845
	18.4278	13.3492		20.6518	13.9683
	18.2832	13.3136		20.5442	13.9468
	18.5606	13.3814		20.3677	13.91
	18.6264	13.397		20.94	14.0239
	18.7873	13.4349		21.1114	14.0558
	18.8206	13.4426		21.2309	14.0779
	18.8341	13.4458		21.3005	14.0907
	19.0166	13.4876		21.429	14.1142
	19.1102	13.5094		21.4896	14.1247
	19.2126	13.5326		21.6788	14.1557
	19.3941	13.5719		21.8226	14.1797
	19.405	13.5743		21.5236	14.1307
	19.4275	13.5791		21.8679	14.1873
	19.5961	13.6149		21.944	14.1987
	19.6792	13.6318		22.0571	14.2164
	19.7873	13.6544		22.4527	14.2794
	20.166	13.7311		22.6245	14.3052
	20.2511	13.7481		22.4353	14.2769
	20.0002	13.6977		22.4247	14.2752
	19.9767	13.6931		22.2462	14.2477
	19.9644	13.6907		22.1238	14.2273
	20.3552	13.7682		22.7303	14.3202
	20.5539	13.8067		22.8136	14.3324
	20.7332	13.8403		22.9467	14.351
	20.8288	13.8587		23.0028	14.3586
	20.9223	13.8761		23.039	14.3633
	20.5442	13.805		23.1919	14.3838
	20.5391	13.8039		23.5701	14.432
	21.1114	13.9089		23.6652	14.4439
	21.1226	13.9109		23.4265	14.4139
	21.0916	13.9056		23.381	14.4083
	21.3005	13.9414		23.3506	14.4045
	21.4201	13.9607		23.7592	14.4552
	21.4896	13.9725		23.8985	14.4719
	21.8679	14.0348		23.9484	14.4777
	22.0183	14.0586		23.9825	14.4817
	21.7179	14.0104		24.1375	14.4996
	21.6787	14.0039		24.3005	14.519
	21.6101	13.9922		24.3266	14.522
	22.057	14.0646		24.5157	14.54
	22.1214	14.0744		24.6265	14.5513
	22.2462	14.0932		24.3634	14.5256
	22.3219	14.1048		24.7048	14.5593
	22.4353	14.1218		24.8108	14.5684
	22.6222	14.1502		24.8939	14.576
	22.6245	14.1505		25.2583	14.6113
	22.8136	14.1749		25.2721	14.6125
	22.9378	14.1919		25.2824	14.6135
	22.6259	14.1507		25.4612	14.6293
	23.0028	14.2007		25.083	14.5953
	23.1011	14.2126		24.9549	14.5821
	23.1919	14.224		25.6153	14.6416
	23.5792	14.2744		25.6504	14.6446
	23.7593	14.2962		25.6959	14.648
	23.5701	14.2733		25.8395	14.6589
	23.5641	14.2725		25.9534	14.6664
	23.381	14.2496		26.0286	14.6721
	23.2514	14.2319		26.5494	14.7081
	23.8816	14.3102		26.5959	14.711
	23.9484	14.318		26.4068	14.6991
	24.0454	14.3288		26.2915	14.6912
	24.1375	14.3388		26.2177	14.6859
	24.2029	14.3454		26.1236	14.6786
	24.3266	14.3587		26.634	14.7133
	24.7048	14.3974		26.785	14.7224
	24.852	14.4118		26.9675	14.7327
	24.5261	14.3795		26.9742	14.733
	24.5157	14.3784		26.9799	14.7333
	24.501	14.3767		27.1633	14.7428
	24.8939	14.4158		27.5415	14.7603
	24.9509	14.4211		27.6827	14.7665
	25.083	14.4331		27.3786	14.753
	25.1813	14.4421		27.3524	14.752
	25.2721	14.4504		27.3295	14.751
	25.3948	14.4618		27.7306	14.7685
	25.4612	14.4673		27.7852	14.7706
	25.8395	14.4958		27.9197	14.7755
	25.8497	14.4966		28.0392	14.7799
	25.8263	14.4948		28.1088	14.7826
	25.6504	14.4814		28.1878	14.7857
	25.512	14.4715		28.298	14.7889
	26.0286	14.509		28.6762	14.7979
	26.2545	14.5257		28.7632	14.8
	26.4068	14.5358		28.5823	14.7957
	26.5283	14.5447		28.4871	14.7937
	26.5959	14.5493		28.398	14.7919
	26.2177	14.5233		28.8653	14.802
	26.1886	14.5209		28.9741	14.8041
	26.785	14.5588		29.0544	14.8053
	26.8755	14.564		29.1307	14.8066
	26.6781	14.5538		29.2435	14.8086
	26.9742	14.5694		29.3635	14.811
	27.0894	14.5742		29.4327	14.8116
	27.1633	14.5776		29.8109	14.8127
	27.5018	14.5953		29.8769	14.813
	27.5415	14.597		29.7441	14.8125
	27.5755	14.5989		29.6218	14.8122
	27.7306	14.6058		29.4997	14.8123
	27.3524	14.5884		30	14.8129
	27.2261	14.581
	27.9197	14.6123
	27.9313	14.6127
	27.9069	14.612
	28.1088	14.6186
	28.2935	14.6226
	28.298	14.6228
	28.701	14.6352
	28.8653	14.6391
	28.6762	14.6348
	28.6531	14.6342
	28.4871	14.6297
	28.3029	14.6229
	29.0195	14.6415
	29.0544	14.6422
	29.0913	14.6427
	29.2435	14.6445
	29.3922	14.6449
	29.4327	14.6455
	29.8588	14.6495
	30	14.65
	29.8109	14.6496
	29.7634	14.6492
	29.6218	14.6481
	29.4744	14.6457

## Sheet: Figure 3h
Figure 3h
	Growth time（s)	Interfacial area change(%)
	5000	88.5912
	5200	88.7401
	5400	88.9763
	5600	89.3538
	5800	89.8084
	6000	90.5566
	6200	91.4464
	6400	91.9325
	6600	92.2283
	6800	92.7915
	7000	93.4909
	7200	94.0256
	7400	94.4655
	7600	95.1089
	7800	95.659
	8000	95.9891
	8200	96.4022
	8400	96.9097
	8600	97.295
	8800	97.5601
	9000	97.9288
	9200	98.3101
	9400	98.5529
	9600	98.7753
	9800	99.0487
	10000	99.3659
	10200	99.525
	10400	99.7751
	10600	99.8704
	10800	99.6901
	11000	99.1027
	11200	98.6208
	11400	98.266
	11600	97.9865
	11800	97.6912
	12000	97.4944
	12200	97.3676
	12400	97.2666
	12600	97.1672
	12800	97.0747
	13000	96.9897
	13200	96.9212
	13400	96.8837
	13600	96.8649
	13800	96.8511
	14000	96.8444
	14200	96.8519
	14400	96.8448
	14600	96.8334
	14800	96.8155
	15000	96.8044
	15200	96.7968
	15400	96.7835
	15600	96.7322
	15800	96.6862
	16000	96.6795
	16200	96.6753
	16400	96.632
	16600	96.617
	16800	96.6244
	17000	96.5768
	17200	96.4871
	17400	96.4728
	17600	96.4925
	17800	96.4474
	18000	96.3643
	18200	96.3641
	18400	96.4152
	18600	96.4353
	18800	96.4181
	19000	96.4486
	19200	96.4821
	19400	96.4824
	19600	96.4933
	19800	96.5504
	20000	96.6493

## Sheet: Figure 4c
Figure 4c
		Mask dimension (μm)	Cavity dimension (μm)		diamensionless mask diameter	diamensionless cavity diameter
	Round	0.804	0.647		0.228	0.16019
		1.365	1.02		0.646	0.42228
		1.896	1.216		1.064	0.72407
		3.076	1.318		1.273	0.92011
	Triangle	0.40223	0.283		1.3775	1.0359
		0.89182	0.766		1.482	1.09735
		1.23868	1.071		1.691	1.2495
		1.47656	1.183		1.9	1.30506
		1.83899	1.371		2.109	1.34024
	Square	1.036	0.804		2.318	1.35143
		1.532	1.144		2.527	1.36789
		2.11	1.354		2.736	1.37988
		2.706	1.299		3.164	1.38205
	Pentagon	0.42224	0.241
		0.94434	0.793
		1.33901	1.031
		1.70895	1.22
		2.135	1.354
		2.49923	1.317
	Hexagon	0.41693	0.303
		0.85895	0.793
		1.30702	1.074
		1.73346	1.275
		2.18326	1.381
		2.55781	1.279

## Sheet: Figure S15
Figure S15
		Ms=0						Ms=200						Ms=400
		Profile A			Profile B			Profile A			Profile B			Profile A			Profile B
		R1	Z1		R2	Z2		R1	Z1		R2	Z2		R1	Z1		R1	Z1
		8.36284	0.509233		8.69913	0		7.6211	0.371174		8.18845	0.185609		3.48915	0		7.56011	0.371174
		8.41966	0.371217		8.68488	0.0302858		7.59138	0.430621		8.15398	0.25637		3.40144	0.115979		7.55814	0.375144
		8.43081	0.347288		8.60811	0.185658		7.69435	0.231623		8.2557	0.055737		3.35202	0.182784		7.59	0.313925
		8.50497	0.185609		8.58634	0.236171		7.71877	0.185587		8.28444	0		3.2776	0.281696		7.65687	0.185587
		8.52843	0.139836		8.52633	0.371293		7.80065	0.0381763		8.09752	0.371205		3.21596	0.36466		7.66159	0.176943
		8.59904	0		8.49493	0.45391		7.82207	0		8.05594	0.463553		3.15362	0.44716		7.75905	0
		8.34323	0.556834		8.45446	0.556939		7.52934	0.556721		8.01366	0.556794		3.07946	0.546534		7.46933	0.556703
		8.33991	0.565957		8.41134	0.685173		7.36289	0.927737		7.93603	0.742371		1.952	2.16403		7.30414	0.92772
		8.2746	0.7425		8.39125	0.74273		7.30635	1.0683		7.87393	0.902117		1.88571	2.28444		7.27123	1.00968
		8.25632	0.797725		8.33588	0.926299		7.39701	0.848467		7.96254	0.67873		1.83551	2.38529		7.36265	0.791114
		8.21299	0.928171		8.33526	0.928412		7.44316	0.742228		7.86393	0.927939		1.81	2.43447		7.38384	0.742211
		8.17983	1.04134		8.33507	0.929165		7.49222	0.636225		7.82853	1.02949		1.7842	2.48984		7.45851	0.579954
		8.15849	1.11386		8.28771	1.11411		7.28862	1.11323		7.79887	1.11346		1.96697	2.13786		7.23064	1.11319
		8.11239	1.29946		8.24771	1.29972		7.21811	1.30525		7.68327	1.48446		2.06312	1.97689		7.0909	1.5173
		8.11226	1.30005		8.21598	1.47334		7.22033	1.29859		7.64426	1.63221		1.98799	2.10332		7.10089	1.48391
		8.11271	1.29811		8.27057	1.19288		7.22101	1.29676		7.71452	1.37833		2.10296	1.91189		7.10446	1.47314
		8.07267	1.48507		8.21374	1.48534		7.1581	1.48397		7.73808	1.29896		2.1633	1.8184		7.16266	1.29855
		8.05653	1.57828		8.21093	1.50579		7.14186	1.53554		7.79153	1.13571		2.26204	1.66974		7.18514	1.23698
		8.03988	1.6707		8.18735	1.67099		7.10106	1.66936		7.63445	1.66995		3.03006	0.612151		7.045	1.6693
		7.99199	2.04141		8.15687	1.96617		7.06931	1.78524		7.6141	1.7579		2.94321	0.728239		7.03085	1.72111
		7.97974	2.19308		8.16554	1.85634		7.05039	1.85458		7.59164	1.85522		2.90607	0.778302		6.99492	1.85451
		8.01089	1.87352		8.17519	1.77661		7.0087	2.02519		7.58239	1.89976		2.80851	0.909235		6.96432	1.98038
		8.01292	1.85605		8.15124	2.04181		7.00518	2.03979		7.55385	2.04053		2.78227	0.944757		6.9501	2.03972
		8.01701	1.82847		8.14799	2.10287		7.00382	2.04623		7.52861	2.1809		2.6743	1.09024		6.92249	2.16898
		7.97708	2.22677		8.1421	2.22745		6.96606	2.22501		7.52074	2.22585		2.65874	1.11172		6.91088	2.22494
		7.97512	2.26797		8.14136	2.41298		6.90485	2.59482		7.49581	2.41086		2.53565	1.27983		6.87914	2.40984
		7.96893	2.41209		8.14254	2.46633		6.90208	2.61623		7.48744	2.48316		2.52632	1.29307		6.85906	2.54463
		7.96689	2.54326		8.14113	2.36251		6.91018	2.55987		7.51046	2.30071		2.4001	1.47011		6.90576	2.25288
		7.96593	2.59751		8.14572	2.59847		6.93281	2.40991		7.47474	2.59588		2.39541	1.47695		6.85169	2.59469
		7.96647	2.65216		8.15289	2.71268		6.94791	2.32302		7.46311	2.74899		2.26824	1.66034		6.84337	2.67134
		7.96935	2.78297		8.15746	2.78397		6.88253	2.77953		7.46056	2.7809		2.26639	1.6632		6.83098	2.77937
		8.01217	3.3136		8.18026	3.03595		6.86146	3.0113		7.44335	3.15002		1.58323	3.269		6.80475	3.10571
		7.9943	3.15343		8.17248	2.96922		6.86446	2.9639		7.44335	3.14998		1.59386	3.13441		6.81332	2.96374
		7.98101	2.9969		8.16519	2.87643		6.86814	2.92783		7.44335	3.14994		1.67767	2.76055		6.82391	2.85429
		7.97864	2.96818		8.19499	3.15496		6.85267	3.1483		7.44879	2.96543		1.69511	2.71614		6.80228	3.14813
		7.9766	2.93173		8.22106	3.33817		6.84758	3.26213		7.459	2.80597		1.66933	2.78586		6.80081	3.18396
		8.01516	3.33881		8.22152	3.34099		6.84483	3.33272		7.44298	3.33502		1.62723	2.94271		6.79589	3.33256
		8.02108	3.3794		8.33919	3.87763		6.84523	3.51663		7.44895	3.51946		1.60785	3.0356		6.79658	3.51647
		8.04223	3.52423		8.29822	3.71229		6.84791	3.6318		7.44965	3.53188		1.74534	2.57888		6.79743	3.54736
		8.05679	3.60764		8.27617	3.61438		6.84472	3.40759		7.44852	3.50909		1.68999	3.88843		6.79627	3.48773
		8.07548	3.70969		8.25728	3.52661		6.8495	3.70055		7.45977	3.70388		1.68325	3.86943		6.802	3.70039
		8.11234	3.8836		8.2225	3.34628		6.85317	3.76059		7.47218	3.83702		1.59222	3.49072		6.81062	3.83158
		8.11491	3.89523		8.3445	3.89816		6.86025	3.88449		7.47693	3.88834		1.58356	3.34949		6.81401	3.88433
		8.17551	4.14594		8.36118	3.95693		6.8764	4.08629		7.50684	4.14508		1.62946	3.69618		6.83804	4.14914
		8.15811	4.08027		8.39754	4.08514		6.87436	4.06766		7.49655	4.07193		1.60819	3.59374		6.82865	4.06751
		8.12122	3.92199		8.41075	4.12772		6.87254	4.04206		7.48498	3.96136		1.70215	3.91473		6.8197	3.95282
		8.20884	4.26651		8.45708	4.27218		6.89464	4.25126		7.52288	4.25618		1.89007	4.2895		6.85011	4.25096
		8.24689	4.39633		8.48962	4.36583		6.91291	4.39067		7.5522	4.43676		1.96594	4.41205		6.87208	4.41128
		8.26477	4.45348		8.52318	4.45938		6.91933	4.43492		7.55294	4.44089		1.86123	4.24513		6.87534	4.43463
		8.41147	4.86511		8.57449	4.59536		7.01898	4.9384		7.67508	4.97052		1.76889	4.07083		6.94517	4.79286
		8.39701	4.82841		8.66419	4.81315		6.98614	4.79313		7.63366	4.80961		1.83185	4.1916		6.98023	4.94315
		8.33488	4.66116		8.59512	4.64736		6.9616	4.67186		7.61015	4.7094		2.07934	4.57192		6.93031	4.72245
		8.32741	4.64086		8.75878	5.02286		6.95012	4.61401		7.59089	4.62522		2.08098	4.57438		6.90803	4.61373
		8.32577	4.63611		8.67432	4.83653		6.93168	4.50844		7.55454	4.44891		2.20337	4.73232		6.87773	4.44814
		8.47308	5.01722		8.76022	5.0259		7.02703	4.97304		7.68139	4.99437		2.08379	4.57811		6.98689	4.97183
		8.5983	5.29704		8.7816	5.06964		7.04877	5.05718		7.70096	5.0619		2.26934	4.80911		6.99027	4.98493
		8.64883	5.40192		8.8542	5.21844		7.08562	5.19674		7.73536	5.18142		2.3333	4.88654		7.05987	5.23872
		8.69924	5.50256		8.85945	5.22875		7.07402	5.15575		7.74814	5.22209		2.65072	5.2255		7.03482	5.15266
		8.50174	5.08403		8.95978	5.41853		7.16	5.44274		7.79522	5.3684		2.75042	5.32609		7.13647	5.48112
		8.55764	5.20947		9.0625	5.60055		7.12659	5.33756		7.82796	5.46231		2.60648	5.1821		7.08868	5.33458
		8.7464	5.59371		8.95483	5.40946		7.18515	5.51985		7.86122	5.55565		2.48552	5.05485		7.14851	5.51696
		8.92025	5.90576		9.09465	5.65379		7.24112	5.68227		7.91441	5.69725		2.46026	5.02749		7.20172	5.66729
		8.97651	6.00023		9.18195	5.79832		7.3301	5.91628		8.00596	5.92183		2.46728	5.0354		7.21609	5.70839
		9.03869	6.10113		9.06369	5.60258		7.32356	5.89993		7.93332	5.7455		2.84051	5.41268		7.21978	5.71815
		8.80528	5.70306		9.39238	6.11921		7.29704	5.82998		8.09646	6.1258		3.04639	5.60683		7.31074	5.94883
		8.85747	5.79688		9.41206	6.14771		7.25144	5.71079		8.0558	6.03411		3.11694	5.67043		7.28979	5.89777
		9.09368	6.18828		9.29564	5.97579		7.40199	6.08947		8.01179	5.93551		3.19854	5.74404		7.36977	6.08741
		9.17039	6.30469		9.28605	5.96114		7.42493	6.14184		8.10245	6.13864		3.02937	5.59085		7.40762	6.17177
		9.23265	6.39659		9.18494	5.80313		7.49912	6.30606		8.18714	6.31642		2.89726	5.46776		7.46894	6.30413
		9.1449	6.26691		9.50429	6.27789		7.52564	6.36189		8.20566	6.35353		3.21819	5.76113		7.51009	6.38878
		9.26468	6.44299		9.49385	6.26348		7.63057	6.57307		8.30194	6.5396		3.35341	5.88085		7.61661	6.59722
		9.25155	6.42443		9.46675	6.22501		7.69614	6.6976		8.37742	6.67796		3.40645	5.92611		7.67131	6.69878
		9.34497	6.55614		9.55467	6.34603		7.5959	6.50507		8.27999	6.4983		3.59372	6.08538		7.56918	6.50634
		9.40475	6.63827		9.59803	6.40486		7.86014	6.98753		8.40483	6.72629		3.6686	6.14812		7.84974	7.0072
		9.42107	6.66039		9.69307	6.52885		7.78022	6.84967		8.494	6.87956		3.51029	6.01524		7.84691	7.00258
		9.43403	6.67782		9.61138	6.42254		7.74184	6.7808		8.5221	6.92621		3.78229	6.24128		7.83865	6.98864
		9.48954	6.75141		9.74039	6.58897		7.98009	7.18274		8.62149	7.08643		3.83145	6.28185		7.75703	6.85078
		9.55807	6.84159		9.77632	6.63392		7.87137	7.00625		8.70085	7.20933		3.97171	6.39483		7.72994	6.8033
		9.55842	6.84203		10.0399	6.94747		7.99729	7.20977		8.5981	7.04963		4.16177	6.54606		7.91625	7.11289
		9.67578	6.98747		10.1067	7.02264		8.07145	7.32396		8.73426	7.25901		4.16605	6.54943		7.97102	7.1999
		9.55906	6.84285		9.99655	6.8976		8.13109	7.4113		8.82213	7.38891		3.99662	6.41486		7.97436	7.20504
		9.75189	7.07886		9.88833	6.76997		8.16039	7.45485		8.8908	7.48585		4.33524	6.68039		8.05954	7.33345
		9.79533	7.13084		9.95015	6.84325		8.33632	7.70356		9.03497	7.68421		4.20123	6.57679		8.11086	7.40713
		9.8712	7.21882		9.82879	6.69804		8.32615	7.69007		9.0435	7.69561		4.35093	6.69234		8.14955	7.46348
		9.91206	7.2659		10.2331	7.15969		8.3122	7.6707		8.93806	7.55193		4.50598	6.81043		8.33497	7.71953
		9.92606	7.28171		10.3596	7.29279		8.24229	7.57324		9.21141	7.90883		4.54007	6.836		8.31759	7.69689
		10.1901	7.56898		10.1661	7.08801		8.19157	7.49929		9.25147	7.95855		4.6792	6.94071		8.2931	7.66357
		10.2616	7.64345		10.3658	7.29906		8.45191	7.85765		9.31174	8.03155		4.72894	6.97756		8.23264	7.58092
		10.3272	7.7108		10.5001	7.43387		8.47459	7.88713		9.05753	7.71384		4.85198	7.06848		8.18985	7.51979
		10.0547	7.42436		10.3613	7.29464		8.54549	7.97753		9.14643	7.82765		4.91716	7.11612		8.44181	7.85917
		10.0762	7.44762		10.7663	7.69099		8.55863	7.99411		9.36278	8.09312		5.02604	7.19551		8.46944	7.8944
		9.98913	7.35179		10.7933	7.71622		8.64174	8.09701		9.40191	8.1388		5.10539	7.25273		8.53693	7.97882
		10.437	7.81926		10.9024	7.81578		8.64379	8.09952		9.60213	8.36686		5.20079	7.32156		8.55425	8.00028
		10.4593	7.84097		10.7263	7.6534		8.6474	8.1038		9.68946	8.4624		5.2924	7.38683		8.63473	8.09807
		10.4754	7.85664		10.6321	7.5641		8.74343	8.21761		9.57881	8.34112		5.37568	7.44596		8.64017	8.10462
		10.5877	7.96357		10.5635	7.49662		8.81909	8.3053		9.47014	8.21814		5.47972	7.51919		8.64959	8.11555
		10.7135	8.0793		11.0531	7.94835		8.84407	8.33431		9.55094	8.3095		5.55173	7.56968		8.74066	8.22152
		10.7173	8.08281		11.0664	7.95987		8.88084	8.37607		10.0251	8.80833		5.66706	7.64984		8.82038	8.3122
		11.0035	8.33775		11.0592	7.95373		8.93746	8.43977		10.0941	8.87649		5.72771	7.69193		8.84215	8.33702
		11.131	8.44555		11.352	8.19681		8.98898	8.49605		9.81096	8.59121		5.85413	7.77876		8.87528	8.37396
		10.7218	8.08682		11.3336	8.18168		9.19827	8.71913		9.82426	8.60537		5.90482	7.81343		8.93593	8.441
		10.8511	8.20436		11.2045	8.07652		9.21397	8.73507		9.96182	8.74599		6.04222	7.90668		8.98941	8.49836
		10.9867	8.32351		11.5282	8.33823		9.32757	8.85096		9.84746	8.62917		6.08302	7.93425		9.19918	8.71791
		10.9704	8.30929		11.4653	8.28874		9.18984	8.71029		10.159	8.93844		6.23029	8.03302		9.2181	8.73679
		11.2437	8.53815		11.3627	8.20539		9.07075	8.58492		10.3979	9.16171		6.2621	8.0543		9.32945	8.84846
		11.2772	8.56536		11.6808	8.45575		9.48103	9.00207		10.4009	9.16431		6.4195	8.15855		9.18937	8.70781
		11.2282	8.52578		11.7699	8.52299		9.53047	9.04972		10.5567	9.30275		6.44334	8.17427		9.07063	8.58508
		11.4309	8.68694		11.6026	8.39613		9.40974	8.9325		10.393	9.15717		6.60972	8.28317		9.484	8.99811
		11.4976	8.73876		11.8385	8.57362		9.40404	8.92686		10.2412	9.01702		6.62567	8.29355		9.53706	9.0483
		11.3678	8.63787		11.958	8.66072		9.39367	8.91645		10.6961	9.42266		6.79989	8.40622		9.41457	8.93146
		11.557	8.78409		12.0033	8.69301		9.60763	9.1226		10.6573	9.3897		6.8089	8.41202		9.40649	8.9236
		11.6731	8.87192		12.1007	8.76144		9.64773	9.15997		10.7401	9.45922		7.18059	8.64773		9.39206	8.90937
		11.7534	8.93118		12.1903	8.82502		9.67551	9.18598		10.8369	9.54023		7.35718	8.75766		9.60506	9.11144
		11.8501	9.00196		12.2285	8.85103		9.73333	9.23919		10.9255	9.61283		7.1733	8.64319		9.65135	9.1539
		11.9568	9.07815		12.2729	8.88114		9.8155	9.3152		10.9784	9.65581		6.99265	8.52932		9.68404	9.18394
		12.0182	9.12147		12.3743	8.94754		9.81899	9.31833		11.3506	9.9447		6.99045	8.52793		9.73743	9.23233
		12.0644	9.15356		12.4958	9.02735		9.98001	9.4572		11.401	9.98248		6.99054	8.52799		9.81202	9.30008
		12.411	9.38694		12.7111	9.16365		9.82317	9.32203		11.2593	9.87539		7.37068	8.766		9.82373	9.31039
		12.5749	9.49267		12.706	9.16046		10.0783	9.54091		11.1186	9.7665		7.74405	8.99397		9.98552	9.44797
		12.3822	9.36816		12.5268	9.04754		10.2976	9.7213		11.1818	9.81543		7.92012	9.09956		9.83804	9.32287
		12.2379	9.27212		13.035	9.36187		10.2845	9.71048		11.0423	9.70632		7.73135	8.98633		10.098	9.54201
		12.1925	9.24148		13.1797	9.44655		10.1395	9.59262		11.5471	10.0888		7.55736	8.88069		10.2971	9.70277
		12.5874	9.50054		12.7187	9.16834		10.5919	9.9542		11.4562	10.023		7.54371	8.87236		10.1464	9.58235
		12.708	9.57571		12.8632	9.2582		10.6507	9.99974		11.6163	10.1379		7.93096	9.106		10.3056	9.70957
		12.8315	9.65182		13.0161	9.35076		10.7361	10.0646		11.6943	10.1933		8.12862	9.22282		10.6006	9.9396
		12.8396	9.65667		12.9975	9.33958		10.541	9.91474		11.8017	10.2681		8.12442	9.22037		10.6841	10.0032
		12.8494	9.66253		13.3108	9.52124		10.3122	9.73292		11.8405	10.2951		8.12415	9.22021		10.7453	10.049
		12.9724	9.73601		13.3815	9.56104		10.4448	9.84		11.8717	10.3162		8.31794	9.33312		10.53	9.88575
		13.4159	9.99047		13.348	9.54246		10.8804	10.1693		12.1587	10.5073		8.33092	9.34067		10.4534	9.82721
		13.4887	10.0306		13.6834	9.72452		10.9213	10.1988		12.2097	10.5399		8.51146	9.4444		10.3111	9.71399
		13.1044	9.81364		13.6751	9.72002		10.8269	10.1309		12.3202	10.611		8.53859	9.45989		10.8904	10.1524
		13.1441	9.83695		13.5151	9.63448		11.1871	10.3855		12.1295	10.4882		8.70292	9.553		10.9544	10.1977
		13.1923	9.86469		14.2137	9.99791		11.1219	10.3402		11.9985	10.4019		8.7406	9.5743		10.8087	10.0945
		13.3174	9.93573		14.0663	9.92433		11.0318	10.2778		12.3849	10.6515		8.89296	9.65941		11.197	10.3651
		13.5772	10.0785		14.0369	9.90925		11.2556	10.4322		12.4897	10.7176		8.94407	9.68789		11.1589	10.339
		13.7363	10.1633		14.0122	9.89678		11.3154	10.4733		12.6431	10.8114		9.08306	9.76443		11.041	10.2587
		13.6649	10.1257		13.6907	9.72835		11.4443	10.5597		12.8367	10.9271		9.15197	9.8021		11.2361	10.3913
		14.0227	10.3099		13.8595	9.81812		11.4074	10.5351		12.6926	10.8412		9.62469	10.0562		11.3256	10.4521
		13.9845	10.2904		14.3364	10.0571		11.4676	10.5749		12.6611	10.8222		9.54649	10.0148		11.4473	10.5324
		13.8432	10.2188		14.3933	10.0839		11.5861	10.6524		12.9206	10.9753		9.4462	9.9612		11.4559	10.5381
		14.3895	10.4915		14.4634	10.1172		11.7152	10.7345		13.0415	11.0443		9.34854	9.90878		11.467	10.5453
		14.562	10.573		14.6617	10.2087		11.7448	10.7531		13.2044	11.1353		9.26785	9.86512		11.6008	10.6317
		14.0538	10.3254		14.5737	10.169		11.8047	10.7904		13.248	11.1595		9.77038	10.1324		11.6958	10.6911
		14.2015	10.3997		14.7561	10.2514		11.9467	10.8778		13.3744	11.228		9.77165	10.133		11.7603	10.7312
		14.3715	10.4829		15.2951	10.4891		12.0607	10.9466		13.4514	11.2697		9.76849	10.1314		11.8956	10.8141
		14.3813	10.4876		15.1193	10.4126		11.9025	10.8512		13.4674	11.2783		9.93532	10.2175		11.9311	10.8356
		14.714	10.6428		14.9806	10.3526		12.1806	11.0181		13.9963	11.5515		9.98305	10.2419		12.079	10.9238
		14.7424	10.6555		15.3019	10.492		12.426	11.1602		13.819	11.4617		10.1004	10.3018		11.9203	10.8292
		14.7801	10.6725		14.8787	10.307		12.3924	11.1411		13.7132	11.407		10.1717	10.3377		12.1617	10.9723
		15.0313	10.7828		14.9368	10.3334		12.3177	11.0977		13.6389	11.3687		10.2848	10.3948		12.4062	11.1123
		14.924	10.7366		15.5981	10.6115		12.2231	11.0431		13.5097	11.3006		10.331	10.4179		12.2442	11.0202
		15.1072	10.8154		15.6708	10.6403		12.5632	11.2376		14	11.5533		10.4581	10.481		12.5862	11.2125
		15.6455	11.0419		15.7873	10.6863		12.6573	11.2895		14.3166	11.7052		10.5131	10.508		12.4351	11.1284
		15.4714	10.9695		15.3119	10.4961		12.7295	11.3295		14.3501	11.7211		10.6279	10.5642		12.4146	11.117
		15.3393	10.9151		15.4861	10.5665		12.8725	11.4066		14.3921	11.7408		10.9141	10.7021		12.6415	11.2426
		15.6548	11.0456		15.8561	10.7131		13.0994	11.5265		14.0029	11.5547		10.9251	10.7074		12.7532	11.3037
		15.2138	10.8615		16.1935	10.8401		12.9903	11.4691		14.1748	11.6377		10.8927	10.6919		12.8562	11.3584
		15.2882	10.8937		16.0424	10.7838		12.9015	11.4221		14.525	11.8025		10.771	10.6334		13.1178	11.4951
		15.9437	11.1571		15.8981	10.7293		13.4381	11.6969		14.6205	11.8462		10.7079	10.6033		12.9333	11.3989
		16.0256	11.1881		16.4177	10.9211		13.3919	11.6741		14.9215	11.9808		11.0927	10.7866		13.1323	11.5025
		16.164	11.2403		16.2951	10.8768		13.2793	11.6181		14.8767	11.961		11.1155	10.7973		13.441	11.6559
		15.6692	11.0513		16.2295	10.8532		13.2451	11.6007		14.8126	11.9323		11.1986	10.836		13.4265	11.6488
		15.84	11.1172		16.9888	11.1192		13.1207	11.5375		14.6997	11.8821		11.2457	10.8581		13.2822	11.5779
		16.2116	11.2581		16.861	11.0762		13.5477	11.7502		15.0545	12.0384		11.2588	10.8641		13.2787	11.5762
		16.5305	11.3729		16.7981	11.0545		13.5896	11.7705		15.5062	12.2267		11.3763	10.9185		13.2372	11.5554
		16.3994	11.3262		16.767	11.044		13.6221	11.7862		15.5952	12.2628		11.4399	10.9476		13.4747	11.6721
		16.2402	11.2686		16.4836	10.9445		13.7141	11.8302		15.2164	12.1073		11.5485	10.9977		13.5926	11.7283
		16.7781	11.4587		16.6075	10.9887		13.828	11.883		15.2337	12.1147		11.6578	11.0471		13.6856	11.7726
		16.7015	11.4321		17.3235	11.2259		13.8319	11.8849		15.2614	12.1263		11.8685	11.1418		13.7309	11.7941
		16.5883	11.3932		17.3759	11.2422		14.3437	12.1187		15.4139	12.1894		11.894	11.1531		13.7863	11.8193
		17.3424	11.647		17.5046	11.2822		14.249	12.0764		15.7341	12.3175		11.7214	11.0757		13.849	11.8482
		17.3655	11.6542		17.0489	11.1387		14.1679	12.0398		15.8024	12.3443		12.0696	11.23		14.3652	12.0812
		17.172	11.5906		17.1822	11.181		14.1058	12.0118		15.7762	12.3342		11.9942	11.1972		14.3627	12.08
		17.0691	11.5572		17.5705	11.3025		13.9979	11.9628		16.0942	12.4547		12.0895	11.2386		14.189	12.0029
		16.8133	11.4707		17.5916	11.3089		13.8381	11.8878		15.9593	12.4046		12.2459	11.306		14.0591	11.9447
		16.9759	11.5263		17.8638	11.3892		14.4074	12.1461		16.1436	12.473		12.3111	11.3337		14.0154	11.9252
		17.8033	11.7874		17.7738	11.363		14.5194	12.1939		16.2155	12.4999		12.4288	11.3838		13.9494	11.8946
		17.7158	11.7613		18.1345	11.466		14.682	12.2628		16.3176	12.5385		12.5271	11.4251		14.3669	12.0819
		17.5752	11.7191		17.982	11.4231		14.6955	12.2685		16.3892	12.5644		12.6099	11.4596		14.5414	12.1557
		17.5403	11.7084		18.1914	11.4818		14.7203	12.2788		16.6737	12.6668		12.7314	11.5098		14.6406	12.197
		17.4266	11.6736		18.3616	11.5288		14.8697	12.3405		16.496	12.6028		12.7918	11.5346		14.7181	12.2292
		17.9075	11.8181		18.7102	11.6229		14.9471	12.3721		16.6766	12.6678		12.9351	11.5928		14.8636	12.2889
		18.0412	11.857		18.8802	11.6671		15.226	12.4831		16.9418	12.7573		12.9823	11.612		14.8947	12.3016
		18.1131	11.8775		18.6412	11.6047		15.0503	12.4136		17.0616	12.7973		13.4316	11.7899		14.9106	12.308
		18.2574	11.9183		18.5361	11.5765		15.4124	12.5555		16.8782	12.7361		13.3023	11.7394		15.1889	12.418
		18.3199	11.9356		18.404	11.5405		15.2406	12.4888		16.8091	12.7127		13.2717	11.7274		15.0752	12.3737
		18.4731	11.9777		19.246	11.7568		15.231	12.4851		16.6804	12.6692		13.1419	11.676		15.4388	12.5134
		18.5351	11.9947		19.3333	11.7776		15.804	12.7027		17.0768	12.8024		13.1118	11.664		15.3894	12.4944
		19.1372	12.1507		19.1826	11.7417		15.9733	12.7643		17.4432	12.9213		13.4932	11.8138		15.2566	12.4443
		19.205	12.1675		19.066	11.7133		15.509	12.5921		17.375	12.8996		13.5655	11.8418		15.9988	12.7206
		18.9104	12.0934		19.0322	11.705		15.5998	12.6269		17.3211	12.8821		13.6377	11.8693		15.9078	12.6877
		19.0066	12.1179		18.8853	11.6684		15.7592	12.6863		17.2228	12.8503		13.6872	11.8881		15.8139	12.6533
		18.6825	12.034		19.6427	11.8504		15.788	12.6969		17.1991	12.8426		13.7384	11.9071		15.761	12.6341
		18.7701	12.0571		19.652	11.8526		16.0934	12.8065		17.1007	12.8103		13.8092	11.9339		15.4662	12.5237
		19.2861	12.187		19.655	11.8533		16.1496	12.8258		17.5611	12.9579		14.3376	12.1293		15.6263	12.5847
		19.5893	12.2593		19.7914	11.8836		16.2372	12.8562		17.6202	12.9761		14.1869	12.0745		16.3382	12.8366
		19.6052	12.2629		19.4388	11.8028		16.384	12.9061		17.7422	13.0134		14.1548	12.0626		16.3527	12.8415
		19.7925	12.3054		19.4932	11.8158		16.5199	12.9516		17.7874	13.0273		14.1366	12.0559		16.3759	12.8493
		19.5623	12.2531		19.8646	11.8998		16.3316	12.8888		17.8059	13.0327		13.8823	11.9612		16.0497	12.7382
		19.3861	12.2111		19.9813	11.9253		16.8499	13.0605		17.9335	13.0708		13.9812	11.9986		16.1757	12.7811
		20.1653	12.387		20.1357	11.959		16.9726	13.1002		17.9988	13.0901		14.4138	12.1563		16.5396	12.9038
		20.1799	12.3902		20.1666	11.9657		17.0057	13.1108		18.4115	13.2087		14.5197	12.1935		16.9476	13.0359
		20.1338	12.3802		20.2326	11.9798		16.7563	13.0301		18.4384	13.2163		14.672	12.2468		17.0179	13.058
		19.9789	12.3465		20.3519	12.0042		16.6472	12.9941		18.6222	13.2671		14.702	12.2572		16.8618	13.0085
		19.9066	12.3311		20.5411	12.0412		16.6886	13.0082		18.3234	13.1838		14.7755	12.2827		16.706	12.9583
		20.3535	12.4258		20.6927	12.0713		17.0533	13.1256		18.2041	13.1501		14.8831	12.3197		16.7481	12.9719
		20.7047	12.4988		20.4108	12.0163		17.1297	13.149		18.1691	13.1398		14.9255	12.3342		16.6739	12.9479
		20.7316	12.5041		20.7301	12.0786		17.1538	13.1565		18.7046	13.2891		15.192	12.4235		17.06	13.0711
		20.7452	12.5069		20.8008	12.0914		17.3029	13.2022		18.8194	13.3199		15.0696	12.3828		17.1419	13.0961
		20.9206	12.5409		20.9191	12.1132		17.3775	13.2247		18.9698	13.3597		15.4437	12.5056		17.2237	13.121
		20.5426	12.4659		21.3486	12.1933		17.4878	13.2577		19.0155	13.3717		15.4123	12.4953		17.2868	13.1401
		20.4623	12.4489		21.488	12.2175		17.5626	13.2796		19.1421	13.4046		15.2563	12.4447		17.4488	13.1885
		21.0324	12.5621		21.2983	12.1845		17.6919	13.318		19.2116	13.4221		16.0169	12.6897		17.4715	13.1952
		21.1101	12.5768		21.271	12.1795		17.7089	13.3229		19.404	13.4683		16.0124	12.6883		17.6035	13.2337
		21.2565	12.6041		21.1087	12.1496		17.8682	13.3685		19.5179	13.496		15.8279	12.6294		17.6754	13.2548
		21.2993	12.6117		20.9818	12.1253		17.8951	13.376		19.2382	13.4288		15.741	12.6021		17.7505	13.2762
		21.3229	12.6159		21.5652	12.2308		18.0419	13.4171		19.5959	13.5149		15.4578	12.5101		17.8601	13.3073
		21.4886	12.6448		21.6776	12.2498		18.2466	13.4722		19.7678	13.5538		15.6362	12.5688		17.9372	13.3288
		21.8674	12.7089		21.8626	12.281		18.0995	13.433		19.7871	13.5582		16.298	12.7738		18.0338	13.3556
		21.9157	12.7171		21.8671	12.2817		18.3698	13.5053		20.1658	13.6458		16.3783	12.7976		18.2385	13.4108
		21.7831	12.695		21.8749	12.283		18.4449	13.5253		20.3509	13.6863		16.5276	12.8418		18.164	13.391
		21.678	12.6773		22.0566	12.3114		18.6322	13.5725		20.0715	13.6245		16.019	12.6904		18.4352	13.4629
		21.6174	12.6675		22.4353	12.3684		18.6336	13.5729		19.9765	13.6028		16.1976	12.7438		18.4424	13.4648
		22.0566	12.7393		22.4706	12.3738		19.0216	13.6716		19.7958	13.5603		16.561	12.8517		18.4608	13.4693
		22.2963	12.7782		22.3778	12.36		19.1725	13.7083		20.3552	13.6873		16.8771	12.9425		18.6311	13.5127
		22.4352	12.799		22.2459	12.3402		18.9008	13.6414		20.3639	13.6891		16.9271	12.9565		19.1417	13.6403
		22.5186	12.8125		22.1646	12.3285		18.8276	13.6229		20.5442	13.7273		17.0343	12.9868		19.2138	13.6577
		22.6245	12.8284		22.6246	12.3953		18.6373	13.5738		20.6327	13.746		16.845	12.9334		19.0191	13.6109
		22.2459	12.7704		22.8705	12.431		19.2145	13.7184		20.7332	13.767		16.72	12.8977		18.9692	13.5985
		22.2161	12.7654		23.003	12.4486		19.3097	13.741		20.9156	13.805		16.5844	12.8585		18.8252	13.5627
		22.8137	12.855		23.0875	12.4609		19.4053	13.7633		20.9222	13.8064		17.161	13.0218		18.6994	13.5303
		22.8259	12.8568		23.1922	12.4748		19.4482	13.7735		21.1114	13.8415		17.2841	13.0555		19.243	13.6645
		22.7948	12.8526		22.8138	12.4232		19.5965	13.8077		21.2055	13.8596		17.3287	13.0677		19.4052	13.7026
		23.0029	12.8806		22.7782	12.4178		19.726	13.8378		20.935	13.8088		17.1585	13.0211		19.5202	13.7293
		23.138	12.8979		23.3813	12.4981		19.7877	13.8519		21.3005	13.8777		17.1591	13.0213		19.5964	13.7469
		23.1921	12.9051		23.4018	12.5008		19.9771	13.892		21.474	13.9081		17.4465	13.0995		19.7635	13.7852
		23.7514	12.9768		23.3513	12.4948		20.0076	13.8987		21.4896	13.9109		17.5207	13.1191		19.7876	13.7905
		23.7594	12.9777		23.5705	12.5207		19.9154	13.8793		22.0068	14.0036		17.6487	13.1526		19.977	13.8299
		23.5703	12.9543		23.7208	12.5376		20.1661	13.9322		22.057	14.0121		17.6707	13.1583		20.0824	13.8524
		23.4497	12.9392		23.7596	12.5421		20.2914	13.9572		21.8679	13.98		17.7351	13.1747		19.799	13.793
		23.3812	12.9301		24.2783	12.6009		20.3552	13.9705		21.7896	13.9661		17.821	13.1971		20.1661	13.8702
		23.2752	12.9159		24.3268	12.6059		20.7333	14.0466		21.6787	13.9462		17.8465	13.2037		20.3304	13.9025
		23.7649	12.9784		24.1377	12.5857		20.8626	14.0718		21.498	13.9125		18.0115	13.2454		20.3552	13.9074
		23.9485	12.9993		24.039	12.5749		20.5757	14.0153		22.0857	14.0169		18.0195	13.2474		20.889	14.0142
		24.0838	13.0152		23.9486	12.5643		20.5442	14.0089		22.2462	14.0434		18.0524	13.2555		20.9223	14.0206
		24.1376	13.0213		23.816	12.5486		20.4813	13.9959		22.3847	14.066		18.2237	13.2988		20.7333	13.9845
		24.2162	13.0306		24.3614	12.6095		20.9224	14.0832		22.4353	14.0743		18.4278	13.3492		20.6518	13.9683
		24.3267	13.042		24.5159	12.6249		21.0348	14.1044		22.522	14.0883		18.2832	13.3136		20.5442	13.9468
		24.7049	13.0796		24.6868	12.6423		21.1115	14.1186		22.6245	14.1039		18.5606	13.3814		20.3677	13.91
		24.7318	13.0824		24.705	12.6441		21.1527	14.1263		22.8136	14.1314		18.6264	13.397		20.94	14.0239
		24.6677	13.0761		24.7302	12.6467		21.3006	14.1534		22.9935	14.1574		18.7873	13.4349		21.1114	14.0558
		24.5158	13.0608		24.894	12.6614		21.4438	14.1801		22.6863	14.1134		18.8206	13.4426		21.2309	14.0779
		24.405	13.0505		25.2722	12.694		21.4896	14.1884		23.0028	14.1588		18.8341	13.4458		21.3005	14.0907
		24.894	13.097		25.349	12.7008		21.6788	14.2192		23.0172	14.1607		19.0166	13.4876		21.429	14.1142
		25.1142	13.1185		25.1711	12.6857		21.7415	14.2299		23.1919	14.1845		19.1102	13.5094		21.4896	14.1247
		25.2722	13.132		25.0831	12.6782		21.5709	14.2019		23.5042	14.228		19.2126	13.5326		21.6788	14.1557
		25.3898	13.1435		25.0159	12.6729		21.8679	14.2509		23.5701	14.2366		19.3941	13.5719		21.8226	14.1797
		25.4613	13.1497		25.4613	12.7095		22.0424	14.2777		23.6125	14.2425		19.405	13.5743		21.5236	14.1307
		25.0831	13.1157		25.6072	12.7217		22.0571	14.2801		23.7593	14.2617		19.4275	13.5791		21.8679	14.1873
		25.0602	13.1134		25.6504	12.7248		22.5886	14.3635		23.381	14.2117		19.5961	13.6149		21.944	14.1987
		25.6504	13.1632		25.6841	12.7276		22.6245	14.3688		23.3027	14.2002		19.6792	13.6318		22.0571	14.2164
		25.7263	13.1693		25.8395	12.739		22.4353	14.3406		23.9273	14.2819		19.7873	13.6544		22.4527	14.2794
		25.5544	13.1569		26.0197	12.754		22.3424	14.3262		23.9484	14.2846		20.166	13.7311		22.6245	14.3052
		25.8395	13.1777		26.0286	12.7547		22.2462	14.311		23.9798	14.2883		20.2511	13.7481		22.4353	14.2769
		25.9808	13.1868		26.2177	12.7649		22.0818	14.284		24.1375	14.3066		20.0002	13.6977		22.4247	14.2752
		26.0286	13.1898		26.3645	12.7747		22.6466	14.372		24.2468	14.3182		19.9767	13.6931		22.2462	14.2477
		26.4089	13.2176		26.0398	12.7554		22.8136	14.3961		24.3266	14.3274		19.9644	13.6907		22.1238	14.2273
		26.5959	13.2291		26.4068	12.7773		22.9537	14.416		24.7048	14.3691		20.3552	13.7682		22.7303	14.3202
		26.4068	13.2175		26.4575	12.7799		23.0028	14.4231		24.8904	14.3881		20.5539	13.8067		22.8136	14.3324
		26.4052	13.2174		26.5959	12.7871		23.0812	14.4342		24.5668	14.3542		20.7332	13.8403		22.9467	14.351
		26.2177	13.2043		26.8754	12.8044		23.1919	14.4489		24.5157	14.3485		20.8288	13.8587		23.0028	14.3586
		26.0667	13.1928		26.9742	12.8093		23.5701	14.4965		24.4414	14.3399		20.9223	13.8761		23.039	14.3633
		26.7499	13.2381		27.0564	12.8146		23.5785	14.4976		24.8939	14.3884		20.5442	13.805		23.1919	14.3838
		26.785	13.2402		27.1633	12.8202		23.5574	14.4949		24.8988	14.3889		20.5391	13.8039		23.5701	14.432
		26.8274	13.2425		26.7851	12.7994		23.381	14.4728		25.083	14.4068		21.1114	13.9089		23.6652	14.4439
		26.9742	13.2497		26.7107	12.7945		23.2634	14.4585		25.2176	14.4197		21.1226	13.9109		23.4265	14.4139
		27.1001	13.2554		27.3524	12.8276		23.7592	14.5189		25.2721	14.425		21.0916	13.9056		23.381	14.4083
		27.1633	13.2586		27.4092	12.8304		24.0269	14.5514		25.3469	14.4322		21.3005	13.9414		23.3506	14.4045
		27.6469	13.2816		27.288	12.8257		24.1375	14.5639		25.4612	14.4422		21.4201	13.9607		23.7592	14.4552
		27.7306	13.2848		27.5415	12.8356		24.213	14.5731		25.8395	14.4726		21.4896	13.9725		23.8985	14.4719
		27.5415	13.2771		27.6898	12.8403		24.3266	14.586		25.8828	14.4761		21.8679	14.0348		23.9484	14.4777
		27.4497	13.2731		27.7306	12.8415		23.9484	14.5425		25.7832	14.4681		22.0183	14.0586		23.9825	14.4817
		27.3524	13.2682		28.094	12.8563		23.8953	14.5356		25.6504	14.4576		21.7179	14.0104		24.1375	14.4996
		27.2373	13.2622		28.1088	12.8567		24.5157	14.605		25.5473	14.4497		21.6787	14.0039		24.3005	14.519
		27.8044	13.2877		28.1221	12.8573		24.5361	14.6072		26.0286	14.4869		21.6101	13.9922		24.3266	14.522
		27.9197	13.2918		28.298	12.8626		24.4875	14.6024		26.215	14.5013		22.057	14.0646		24.5157	14.54
		28.0493	13.2965		27.9197	12.8498		24.7048	14.624		26.2177	14.5015		22.1214	14.0744		24.6265	14.5513
		28.1088	13.2981		27.7667	12.8432		24.8643	14.6382		26.2198	14.5016		22.2462	14.0932		24.3634	14.5256
		28.1635	13.2995		28.4839	12.8675		24.8939	14.6411		26.4068	14.5148		22.3219	14.1048		24.7048	14.5593
		28.298	13.3033		28.4871	12.8676		25.3801	14.6866		26.5581	14.5263		22.4353	14.1218		24.8108	14.5684
		28.8393	13.3173		28.4906	12.8676		25.4612	14.6936		26.5959	14.529		22.6222	14.1502		24.8939	14.576
		28.8653	13.3177		28.6762	12.8711		25.2721	14.6775		26.785	14.5388		22.6245	14.1505		25.2583	14.6113
		28.6762	13.3134		28.8525	12.8734		25.1911	14.67		26.9047	14.5459		22.8136	14.1749		25.2721	14.6125
		28.5246	13.3101		28.8653	12.8737		25.083	14.6598		26.6423	14.5316		22.9378	14.1919		25.2824	14.6135
		28.4871	13.3089		29.2698	12.8818		24.9343	14.6448		26.9742	14.55		22.6259	14.1507		25.4612	14.6293
		28.4456	13.3077		29.4327	12.8835		25.5229	14.6987		27.0558	14.5534		23.0028	14.2007		25.083	14.5953
		28.8897	13.3182		29.2435	12.8815		25.6504	14.7093		27.1633	14.5587		23.1011	14.2126		24.9549	14.5821
		29.0544	13.3206		29.2182	12.8811		25.8161	14.7224		27.4696	14.5754		23.1919	14.224		25.6153	14.6416
		29.2278	13.3236		29.0544	12.878		25.8395	14.7241		27.5415	14.5787		23.5792	14.2744		25.6504	14.6446
		29.2435	13.3237		28.8789	12.8739		25.858	14.7254		27.6026	14.5821		23.7593	14.2962		25.6959	14.648
		29.259	13.3238		29.5907	12.8847		26.0286	14.7379		27.7306	14.5882		23.5701	14.2733		25.8395	14.6589
		29.4327	13.3252		29.6218	12.885		26.4068	14.7638		27.3524	14.5699		23.5641	14.2725		25.9534	14.6664
		29.9923	13.3286		29.6535	12.8851		26.5384	14.7724		27.2539	14.5638		23.381	14.2496		26.0286	14.6721
		30	13.3286		29.8109	12.885		26.2437	14.7529		27.9197	14.5946		23.2514	14.2319		26.5494	14.7081
		29.8109	13.3277		29.9697	12.8842		26.2177	14.7513		27.9583	14.5961		23.8816	14.3102		26.5959	14.711
		29.6314	13.3274		30	12.8843		26.1965	14.7499		27.877	14.5934		23.9484	14.318		26.4068	14.6991
		29.6218	13.3272					26.5959	14.776		28.1088	14.6013		24.0454	14.3288		26.2915	14.6912
		29.6117	13.3271					26.6661	14.7802		28.274	14.6051		24.1375	14.3388		26.2177	14.6859
								26.785	14.7871		28.298	14.6057		24.2029	14.3454		26.1236	14.6786
								26.8835	14.7929		28.6732	14.618		24.3266	14.3587		26.634	14.7133
								26.9742	14.7982		28.6762	14.6181		24.7048	14.3974		26.785	14.7224
								27.0842	14.8049		28.6789	14.6182		24.852	14.4118		26.9675	14.7327
								27.1633	14.8088		28.8653	14.6229		24.5261	14.3795		26.9742	14.733
								27.5415	14.8253		28.4871	14.6129		24.5157	14.3784		26.9799	14.7333
								27.5844	14.8273		28.3197	14.6065		24.501	14.3767		27.1633	14.7428
								27.492	14.8232		29.045	14.6257		24.8939	14.4158		27.5415	14.7603
								27.3524	14.8171		29.0544	14.6259		24.9509	14.4211		27.6827	14.7665
								27.2304	14.8123		29.0643	14.626		25.083	14.4331		27.3786	14.753
								27.7306	14.8329		29.2435	14.6283		25.1813	14.4421		27.3524	14.752
								27.8972	14.8399		29.4182	14.6288		25.2721	14.4504		27.3295	14.751
								27.9197	14.8406		29.4327	14.629		25.3948	14.4618		27.7306	14.7685
								27.9397	14.8414		29.8329	14.6335		25.4612	14.4673		27.7852	14.7706
								28.1088	14.8475		30	14.6342		25.8395	14.4958		27.9197	14.7755
								28.2956	14.8553		29.8109	14.6335		25.8497	14.4966		28.0392	14.7799
								28.298	14.8554		29.7891	14.6334		25.8263	14.4948		28.1088	14.7826
								28.4871	14.8587		29.6218	14.6321		25.6504	14.4814		28.1878	14.7857
								28.6615	14.8629		29.4476	14.6291		25.512	14.4715		28.298	14.7889
								28.3006	14.8554					26.0286	14.509		28.6762	14.7979
								28.6762	14.8633					26.2545	14.5257		28.7632	14.8
								28.6917	14.8634					26.4068	14.5358		28.5823	14.7957
								28.8653	14.8663					26.5283	14.5447		28.4871	14.7937
								29.0825	14.8711					26.5959	14.5493		28.398	14.7919
								29.2435	14.8735					26.2177	14.5233		28.8653	14.802
								29.3953	14.8769					26.1886	14.5209		28.9741	14.8041
								29.4327	14.8776					26.785	14.5588		29.0544	14.8053
								29.0544	14.8708					26.8755	14.564		29.1307	14.8066
								29.0283	14.87					26.6781	14.5538		29.2435	14.8086
								29.6218	14.8772					26.9742	14.5694		29.3635	14.811
								29.7719	14.8779					27.0894	14.5742		29.4327	14.8116
								29.4712	14.8777					27.1633	14.5776		29.8109	14.8127
								29.8109	14.8781					27.5018	14.5953		29.8769	14.813
								29.8496	14.8777					27.5415	14.597		29.7441	14.8125
								30	14.8772					27.5755	14.5989		29.6218	14.8122
														27.7306	14.6058		29.4997	14.8123
														27.3524	14.5884		30	14.8129
														27.2261	14.581
														27.9197	14.6123
														27.9313	14.6127
														27.9069	14.612
														28.1088	14.6186
														28.2935	14.6226
														28.298	14.6228
														28.701	14.6352
														28.8653	14.6391
														28.6762	14.6348
														28.6531	14.6342
														28.4871	14.6297
														28.3029	14.6229
														29.0195	14.6415
														29.0544	14.6422
														29.0913	14.6427
														29.2435	14.6445
														29.3922	14.6449
														29.4327	14.6455
														29.8588	14.6495
														30	14.65
														29.8109	14.6496
														29.7634	14.6492
														29.6218	14.6481
														29.4744	14.6457
